# Supplementary material for: Contemporary Management of Male Anterior Urethral Strictures by Reconstructive Urology Experts—Results from an International Survey among ESGURS Members
Source: J Clin Med. 2022 Apr 22;11(9):2353. doi: 10.3390/jcm11092353 (PMC9103897; doi:10.3390/jcm11092353)
Supplement: Supplementary file 1 [file jcm-11-02353-s001.zip]

Archive with 1 entries (1 files):
- ESGURS survey JCM 1.0 (Supplementary Material).pdf
